# Supplementary material for: Palaeoproteomic investigation of an ancient human skeleton with abnormal deposition of dental calculus
Source: Sci Rep. 2024 Mar 11;14:5938. doi: 10.1038/s41598-024-55779-y (PMC10928219; doi:10.1038/s41598-024-55779-y)
Supplement: Supplementary file 2 — Supplementary Tables. [file 41598_2024_55779_MOESM2_ESM.xlsx]

## Sheet: Supplementary Table S1
Supplementary Table S1. Deamidation rates of asparagine and glutamine in the four fractions of dental calculus of HM2-HA-3.
Category	Fraction	N					Q
		Mean	SD	95% CI - Lower	95% CI - Upper	N. of peptides	Mean	SD	95% CI - Lower	95% CI - Upper	N. of peptides
Human	UF–S	54.8	4.7	45.131	63.4531	138	37.7308	4.24012	29.3177	45.5385	152
	UF–P	41.7	4.25858	33.1955	49.7086	132	37.5894	3.90933	29.3245	44.6746	167
	SP3–S	47.3	4.43011	38.3021	55.478	134	30.7293	3.9812	22.5137	38.0854	140
	SP3–P	38.7	4.39398	29.9721	47.2213	144	31.6426	3.79728	24.0933	38.6314	169
Oral microbiome	UF–S	0	0	0	0	1	0	0	0	0	1
	UF–P	23.2	13.2	0	48.2	10	24	13.4	0	52.5	7
	SP3–S	0	0	0	0	6	0	0	0	0	4
	SP3–P	4.9	4.7	0	14.8	7	4.2	4	0	13.3	8

## Sheet: Supplementary Table S2
Supplementary Table S2. Matched peptides for bio-invasive proteins of periodontitis-related bacterial species.
Protein ID	Protein name	Taxonomy	Strain	Sequence	Score	BLAST
SEQF2705_00640	Inosamine-phosphate amidinotransferase 1	Actinomyces israelii	DSM 43320	DFVTTEVEPMWDAADVMR	218.5	Many bacterial genus
				DILLTIGEEIMSSANSFR	85.469	Actinomyces (A. israelii)
				EGTCEDYFPNQVDDPTLV	150.49	Many bacterial genus
				IVNSWNDFDPLKHVIVGR	91.355	Many bacterial genus
				VDRPTPLQWNQAIQTPDFR	118.55	Schaalia, Actinomyces
SEQF1598_00449	Flagellar filament 33 kDa core protein	Selenomonas sputigena	ATCC 35185	AQDNSQDNSMNFQIGTR	113.37	Selenomonas (S. sputigena, S. sp. CM52)
				DKANAAINVLDNAISK	113.65	Selenomonas, Aeriscardovia
				SANAVLDAFSETVR	108.59	Selenomonas (S. sputigena, S. sp. CM52)
SEQF1674_00209	Flagellin	Fretibacterium fastidiosum	SGP1	GYIQLEIDQLREEITR	90.759	Synergistales, Fretibacterium
				INSAADDAAGLAISEK	97.767	Many bacterial genus
				MRELSVQSANDTLTQQDR	110.32	Fretibacterium (F. fastidiosum, F. sp. OH1220_COT-178)
SEQF2434_01156	Fumarate reductase flavoprotein subunit	Campylobacter gracilis	RM3268	AQVISLQTEMPIPR	136.93	Campylobacter (C. showae, C. massiliensis, C. gracilis)
				KFETLDELAAAYK	80.312	Campylobacter (C. showae, Campylobacter massiliensis, C. gracilis, C. sp.)
SEQF1871_01017	Flagellar filament 33 kDa core protein	Treponema denticola	US-Trep/F0459	ELSVQSSNGIYSAEDR	166.45	Treponema, Salinispira, Spirochaetes
				GLNQASANAQNGISFIQ	48.088	Pectobacterium, but mostly Treponema
				VAEAFLQETTDVIQR
SEQF3226_01738	Minor fimbrium subunit Mfa1	Porphyromonas gingivalis	AFR5B1	ALRPGNVEVVIATVSDLK	83.964	Porphyromonas (P. gulae, P. gingivalis)
				ASMTITQQPVNGAYEIK	215.87	Porphyromonas (P. gulae, P. gingivalis, P. loveana)
SEQF2743_01115	Lys-gingipain W83	Porphyromonas gingivalis	W50	MLDTWTVFGDPSLLVR	163.71	Porphyromonas (P. gingivalis, P. gulae, P. sp. COT-052 OH4946)
				NNTQIASGVTETTYRDP	157.49	Porphyromonas (P. gingivalis, P. gulae, P. sp. COT-052 OH4946)
				DLATGFYTYGVK

## Sheet: Supplementary Table S3
Supplementary Table S3. Human protein groups identified in the ribs of HM2-HA-3.
Protein ID	Protein name	Gene name	N. of razor + unique peptides			Sequence coverage (%)	Score
			Total	Bone-S	Bone-P
P02452	Collagen alpha-1(I) chain	COL1A1	141	83	141	69.8	323.31
P08123	Collagen alpha-2(I) chain	COL1A2	132	72	129	72.4	323.31
P00734	Prothrombin	F2	33	20	32	52.9	323.31
P21810	Biglycan	BGN	28	24	23	66.8	323.31
P05997	Collagen alpha-2(V) chain	COL5A2	25	0	25	28	183.32
D6RGG3	Collagen type XII alpha 1 chain	COL12A1	24	21	9	10.5	100.52
P36955	Pigment epithelium-derived factor	SERPINF1	22	17	17	45.7	280.78
P04004	Vitronectin	VTN	19	12	17	28.7	158.91
P02765	Alpha-2-HS-glycoprotein	AHSG	18	12	15	53.4	323.31
P00740-2	Isoform 2 of Coagulation factor IX	NA	17	10	13	37.8	96.256
P20908	Collagen alpha-1(V) chain	COL5A1	17	1	17	14.6	82.233
E7END6	Protein C, inactivator of coagulation factors Va and VIIIa	PROC	16	9	12	22.6	45.012
O15335	Chondroadherin	CHAD	15	9	14	46	164.5
P00742	Coagulation factor X	F10	14	9	12	25.6	81.895
P02461	Collagen alpha-1(III) chain	COL3A1	14	1	14	17.1	87.835
P01042-2	Isoform LMW of Kininogen-1	NA	12	6	10	28.8	56.909
A0A0A0MS08	Immunoglobulin heavy constant gamma 1 (Fragment)	IGHG1	11	8	9	37.3	87.164
P07585	Decorin	DCN	11	10	5	28.7	19.051
P51884	Lumican	LUM	11	10	8	35.5	323.31
Q07507	Dermatopontin	DPT	9	6	7	36.3	108.48
Q99983	Osteomodulin	OMD	9	6	5	20.7	128.2
P24593	Insulin-like growth factor-binding protein 5	IGFBP5	8	4	7	29.8	18.517
P09486	SPARC	SPARC	7	6	3	31.4	85.942
Q13103	Secreted phosphoprotein 24	SPP2	7	4	6	34.6	81.214
A0A7P0TAY2	Heat shock protein 90 beta family member 1	HSP90B1	6	3	4	10.6	6.8865
G3V2W1	Protein Z-dependent protease inhibitor	SERPINA10	6	3	4	14.5	7.2786
P08493	Matrix Gla protein	MGP	6	5	4	42.7	41.826
P22891	Vitamin K-dependent protein Z	PROZ	6	4	4	15	15.467
E9PHK0	C-type lectin domain family 3 member B	CLEC3B	5	3	4	32.5	33.093
P01008	Antithrombin-III	SERPINC1	5	4	2	15.1	17.472
E9PC84	Tenascin C	TNC	4	4	0	2.7	6.0207
P10451-5	Isoform 2 of Osteopontin	NA	4	4	1	15.3	15.371
P21815	Bone sialoprotein 2	IBSP	4	4	1	12.6	4.6731
P35555	Fibrillin-1	FBN1	4	0	4	2.7	14.365
Q15113	Procollagen C-endopeptidase enhancer 1	PCOLCE	4	2	3	12.9	9.1953
A0A3B3IRN5	Fibromodulin	FMOD	3	1	2	11.8	4.5431
A0A8Q3SI77	C1q domain-containing protein (Fragment)	NA	3	1	3	14.1	5.334
P01344	Insulin-like growth factor II	IGF2	3	3	1	20	48.123
P01834	Immunoglobulin kappa constant	IGKC	3	3	0	51.4	8.9564
P02458-1	Isoform 1 of Collagen alpha-1(II) chain	NA	3	0	3	3.9	32.465
A0A140T9I7	Collagen alpha-2(XI) chain (Fragment)	COL11A2	2	1	1	4.1	1.3946
A0A3F2YNW7	AT-rich interactive domain-containing protein 1B	ARID1B	2	1	1	0.8	1.9851
A0A8Q3SI37	Complement C9	C9	2	1	1	4.5	2.6228
C9JKG1	Biglycan (Fragment)	BGN	2	2	1	4.6	2.2381
E9PKG6	Nucleobindin 2	NUCB2	2	2	1	9.5	6.7565
F5H8B0	Coagulation factor VII	F7	2	0	2	6.3	3.159
G5E968	Chromogranin A (Parathyroid secretory protein 1), isoform CRA_b	CHGA	2	1	1	8.2	3.9975
P01137	Transforming growth factor beta-1 proprotein	TGFB1	2	0	2	4.6	2.4168
P02751	Fibronectin	FN1	2	1	1	1.2	2.4925
P05019-3	Isoform 3 of Insulin-like growth factor I	NA	2	0	2	19.7	1.67
P0CG48	Polyubiquitin-C	UBC	2	2	0	32.8	37.759
P10909-4	Isoform 4 of Clusterin	NA	2	2	1	6.7	2.3827
Q14314	Fibroleukin	FGL2	2	1	1	8.9	2.3428
Q17RW2	Collagen alpha-1(XXIV) chain	COL24A1	2	0	2	1.9	1.5969
Q8NFW1	Collagen alpha-1(XXII) chain	COL22A1	2	1	1	1.8	1.4664
Q8TDX5-2	Isoform 2 of 2-amino-3-carboxymuconate-6-semialdehyde decarboxylase	NA	2	2	0	7.9	1.8852
Q9NRN5-3	Isoform 3 of Olfactomedin-like protein 3	NA	2	1	2	6.3	1.6613
Q9P2D7-8	Isoform 7 of Dynein axonemal heavy chain 1	NA	2	2	1	0.6	1.3132
Q9Y240	C-type lectin domain family 11 member A	CLEC11A	2	0	2	8	4.3427

## Sheet: Supplementary Table S4
Supplementary Table S4. Human protein groups identified in the calculus of medieval Dalheim (Warinner et al., 2014).
Protein ID	Protein name	Gene name	N. of razor + unique peptides					Sequence coverage (%)	Score
			Total	B17	B61	B78	G12
P01009	Alpha-1-antitrypsin	SERPINA1	37	7	10	6	36	73	323.31
P05164-2	Isoform H14 of Myeloperoxidase	MPO	27	6	13	8	20	39.8	323.31
P01008	Antithrombin-III	SERPINC1	26	4	10	4	24	61.9	323.31
P02452	Collagen alpha-1(I) chain	COL1A1	22	0	0	2	21	26.4	323.31
P01024	Complement C3	C3	20	5	6	0	15	14.7	180.21
P08123	Collagen alpha-2(I) chain	COL1A2	20	0	0	1	19	26.3	323.31
P01011	Alpha-1-antichymotrypsin	SERPINA3	19	5	5	4	17	47.8	323.31
P48595	Serpin B10	SERPINB10	14	0	1	0	14	43.6	191.64
A0A7I2YQQ3	folate gamma-glutamyl hydrolase	GGH	11	0	1	0	10	42.9	47.793
E7EQB2	Lactotransferrin (Fragment)	LTF	11	6	0	0	6	18.1	168.73
P05109	Protein S100-A8	S100A8	10	2	3	1	9	74.2	96.146
P06702	Protein S100-A9	S100A9	10	4	3	1	10	68.4	323.31
P17213	Bactericidal permeability-increasing protein	BPI	9	1	0	1	9	22.8	76.89
P00450	Ceruloplasmin	CP	9	0	0	0	9	12.8	48.773
P08311	Cathepsin G	CTSG	9	0	0	0	9	32.9	28.169
P12273	Prolactin-inducible protein	PIP	9	1	3	1	9	53.4	188.29
P30740	Leukocyte elastase inhibitor	SERPINB1	9	1	6	0	7	26.6	184.52
P0DUB6	Alpha-amylase 1A	AMY1A	8	5	0	0	3	18.6	323.31
A0A286YEY1	Immunoglobulin heavy constant alpha 1 (Fragment)	IGHA1	6	6	0	0	2	18.1	37.018
P29508	Serpin B3	SERPINB3	6	0	1	0	6	14.9	11.494
P25311	Zinc-alpha-2-glycoprotein	AZGP1	5	3	1	0	3	19.8	9.2111
Q6P5S2	Protein LEG1 homolog	LEG1	5	0	0	0	5	22.4	5.9841
P61626	Lysozyme C	LYZ	5	0	1	1	5	29.1	55.253
Q32Q12	Nucleoside diphosphate kinase	NME1-NME2	5	0	0	0	5	34.6	37.514
O75594	Peptidoglycan recognition protein 1	PGLYRP1	5	1	1	1	4	41.3	64.853
Q9HD89	Resistin	RETN	5	0	3	1	5	59.3	128.64
A0A7I2V2D2	Serpin family G member 1	SERPING1	5	1	1	0	4	17.2	34.456
P01023	Alpha-2-macroglobulin	A2M	4	1	0	0	3	3.9	4.3178
P32320	Cytidine deaminase	CDA	4	0	0	0	4	46.6	71.44
P59666	Neutrophil defensin 3	DEFA3	4	2	2	2	3	20.2	13.391
P01834	Immunoglobulin kappa constant	IGKC	4	2	1	1	3	60.7	177.35
Q6P4A8	Phospholipase B-like 1	PLBD1	4	0	0	0	4	8.3	2.9831
P24158	Myeloblastin	PRTN3	4	1	0	0	4	14.8	6.1496
P07602	Prosaposin	PSAP	4	0	0	0	4	6.9	14.052
A0A2R8YD12	Serpin family B member 6	SERPINB6	4	1	1	0	4	17.5	65.212
A0A0G2JPA8	Alpha-2-antiplasmin	SERPINF2	4	0	0	0	4	18.7	22.502
A0A087WT59	Transthyretin	TTR	4	0	0	0	4	42.6	75.88
P02743	Serum amyloid P-component	APCS	3	0	1	0	2	10.3	20.114
A0A6Q8PG44	Centrosomal protein 290	CEP290	3	0	1	1	3	1.7	2.3824
B1AKD8	Ciliary rootlet coiled-coil, rootletin (Fragment)	CROCC	3	1	0	1	1	4	1.1314
P08246	Neutrophil elastase	ELANE	3	0	1	0	2	16.9	3.6528
P17900	Ganglioside GM2 activator	GM2A	3	0	0	0	3	21.8	31.849
P02763	Alpha-1-acid glycoprotein 1	ORM1	3	0	1	0	2	18.4	8.365
E9PNJ1	Prolylcarboxypeptidase (Fragment)	PRCP	3	0	0	0	3	22.7	2.1081
P12724	Eosinophil cationic protein	RNASE3	3	1	0	1	3	20	22.268
D6REQ6	Ribonuclease T2	RNASET2	3	0	0	0	3	19.7	31.317
P50452	Serpin B8	SERPINB8	3	0	0	0	3	10.4	6.2738
P50552	Vasodilator-stimulated phosphoprotein	VASP	3	0	0	0	3	6.8	1.9935
A0A6Q8PH58	Actin beta	ACTB	2	0	0	0	2	19.2	1.9698
P12814-4	Isoform 4 of Alpha-actinin-1	ACTN1	2	0	0	0	2	2.9	0.79712
P20160	Azurocidin	AZU1	2	0	0	1	2	9.6	6.1102
A0A8V8TLP6	Complement C4A (Rodgers blood group)	C4A	2	0	0	0	2	1.7	0.73316
P04003	C4b-binding protein alpha chain	C4BPA	2	0	2	0	0	4	22.369
H3BRY3	Coronin	CORO1A	2	0	0	0	2	2.8	5.0955
U3KPS4	Cathepsin S (Fragment)	CTSS	2	0	0	0	2	16.7	0.8089
Q02413	Desmoglein-1	DSG1	2	0	0	0	0	3.6	5.0912
P15924	Desmoplakin	DSP	2	0	0	0	1	1.1	0.44135
G3V5V7	Heterogeneous nuclear ribonucleoprotein C (Fragment)	HNRNPC	2	0	0	0	2	12.8	73.992
H0Y8K0	Heat shock 70kDa protein 9B (Mortalin-2), isoform CRA_a	HSPA9	2	1	0	1	1	5.5	14.377
X6R8F3	Lipocalin 2	LCN2	2	0	0	0	2	16.5	2.0983
P14780	Matrix metalloproteinase-9	MMP9	2	0	0	0	2	4.4	2.3873
A0A8V8TKR9	Moesin	MSN	2	0	0	0	2	1.6	0.84463
A0A7P0T7U3	Peptidyl-prolyl cis-trans isomerase	PPIB	2	1	1	0	0	17.1	10.224
H0YIS3	Protein phosphatase 1 regulatory subunit 12A (Fragment)	PPP1R12A	2	0	0	0	2	12	0.86363
H0Y8D1	Serine protease 1 (Fragment)	PRSS1	2	0	0	0	0	21.1	1.7603
A4FU16	RHBDL3 protein (Fragment)	RHBDL3	2	0	0	1	1	3.6	0.53068
P80511	Protein S100-A12	S100A12	2	0	1	0	2	18.5	1.5755
R4GN98	Protein S100 (Fragment)	S100A6	2	1	1	0	1	29.4	21.692
P31151	Protein S100-A7	S100A7	2	0	0	0	2	29.7	20.406
O75563	Src kinase-associated phosphoprotein 2	SKAP2	2	0	0	0	2	5.8	21.217
A0A8I5KXR5	Tetratricopeptide repeat, ankyrin repeat and coiled-coil containing 2	TANC2	2	0	0	0	2	1.6	0.92891
F8VZH8	Unc-13 homolog A	UNC13A	2	0	0	0	2	1.6	0.56143
P04004	Vitronectin	VTN	2	0	1	0	2	5.6	2.4305
G3V5N8	Zinc finger FYVE-type containing 1	ZFYVE1	2	0	0	0	2	3.3	0.61989
A0A0C4DGN4	Zymogen granule protein 16B	ZG16B	2	0	0	0	2	21.5	53.275
A0A0D9SEJ8	Suppressor of hairy wing homolog 2 (Drosophila), isoform CRA_b	ZNF280B	2	0	1	0	1	2.6	1.2984

## Sheet: Supplementary Table S5
Supplementary Table S5. Bacterial protein groups identified in the calculus of medieval Dalheim (Warinner et al., 2014).
Protein ID	Protein name	Taxonomy	Strain	N. of razor + unique peptides					Sequence coverage (%)	Score
				Total	B17	B61	B78	G12
SEQF2573_01157	Enolase	Actinomyces dentalis	DSM 19115	11	1	0	1	11	40.7	70.713
SEQF2745_01238	Glyceraldehyde-3-phosphate dehydrogenase 2	Actinomyces sp. HMT 414	F0588	10	0	0	0	10	43.4	71.862
SEQF2738_00058	hypothetical protein	Tannerella forsythia	ATCC 43037	9	1	1	1	8	8.8	60.101
SEQF2573_01881	Phosphoenolpyruvate carboxykinase [GTP]	Actinomyces dentalis	DSM 19115	9	0	0	1	9	26.8	62.345
SEQF2573_01924	1,4-alpha-glucan branching enzyme GlgB	Actinomyces dentalis	DSM 19115	8	0	0	1	7	17.4	47.855
SEQF2738_00057	hypothetical protein	Tannerella forsythia	ATCC 43037	8	0	0	1	8	11.4	49.458
SEQF2431_01729	Cell wall synthesis protein Wag31	Actinomyces oris	K20	7	0	0	1	6	30.7	42.606
SEQF2573_01731	Trehalose import ATP-binding protein SugC	Actinomyces dentalis	DSM 19115	7	0	1	1	7	28.5	43.147
SEQF2745_02733	Phosphoglucomutase	Actinomyces sp. HMT 414	F0588	7	0	0	0	7	23.6	63.089
SEQF2689_01965	Fructose-bisphosphate aldolase	Actinomyces viscosus	C505	6	0	0	0	6	22.9	37.024
SEQF2751_00600	Acetyl-CoA acetyltransferase	Olsenella sp. HMT 807	F0089	6	0	0	2	4	25.8	37.297
SEQF2751_00615	Formate acetyltransferase	Olsenella sp. HMT 807	F0089	6	0	0	1	5	13.5	36.732
SEQF3204_00291	Lys-gingipain	Porphyromonas gingivalis	KCOM 2803	5	0	0	0	5	5.4	30.414
SEQF2573_02342	L-lactate dehydrogenase 2	Actinomyces dentalis	DSM 19115	5	0	1	1	5	20.4	32.019
SEQF2745_02490	60 kDa chaperonin 1	Actinomyces sp. HMT 414	F0588	5	0	0	0	5	25.6	34.287
SEQF2751_01083	Glyceraldehyde-3-phosphate dehydrogenase	Olsenella sp. HMT 807	F0089	5	0	0	1	5	26.1	30.418
SEQF2751_01794	Enolase	Olsenella sp. HMT 807	F0089	5	0	1	3	4	16.8	30.987
SEQF2794_01077	hypothetical protein	Desulfomicrobium orale	DSM 12838	5	3	3	0	0	13.9	30.208
SEQF1668_00977	Inosamine-phosphate amidinotransferase 1	Actinomyces johnsonii	F0330	4	0	0	0	4	19.2	24.478
SEQF1674_00220	S-layer protein SlpA	Fretibacterium fastidiosum	SGP1	4	0	3	3	4	4	24.842
SEQF2745_01239	Phosphoglycerate kinase	Actinomyces sp. HMT 414	F0588	4	0	0	1	3	15.6	24.22
SEQF2573_01517	Glucose-1-phosphate adenylyltransferase	Actinomyces dentalis	DSM 19115	4	0	0	0	4	20	25.156
SEQF2745_00208	Phosphoenolpyruvate carboxykinase [GTP]	Actinomyces sp. HMT 414	F0588	4	0	0	0	4	8	23.983
SEQF2751_00602	3-hydroxybutyryl-CoA dehydrogenase	Olsenella sp. HMT 807	F0089	4	0	0	0	4	19.4	24.413
SEQF2751_00606	Acyl-CoA dehydrogenase, short-chain specific	Olsenella sp. HMT 807	F0089	4	0	1	1	4	18.2	24.104
SEQF3097_00774	Soluble epoxide hydrolase	Arachnia propionica	F0700	3	0	0	0	3	11.5	18.243
SEQF3097_02259	Elongation factor Tu	Arachnia propionica	F0700	3	0	0	1	2	10	18.048
SEQF2749_01216	60 kDa chaperonin	Ottowia sp. HMT 894	W10237	3	2	0	0	1	4.4	17.958
SEQF3193_00787	TonB-dependent receptor SusC	Porphyromonas gingivalis	WW3040	3	0	0	0	3	5	18.597
SEQF2573_00264	Elongation factor Tu	Actinomyces dentalis	DSM 19115	3	0	0	0	3	15.7	18.113
SEQF2745_00637	Phosphoenolpyruvate-protein phosphotransferase	Actinomyces sp. HMT 414	F0588	3	0	0	0	3	8.3	18.468
SEQF2573_01358	Cell division protein FtsZ	Actinomyces dentalis	DSM 19115	3	0	0	0	3	13.3	18.131
SEQF2573_01518	Alpha-maltose-1-phosphate synthase	Actinomyces dentalis	DSM 19115	3	0	0	0	3	13.4	18.654
SEQF2745_03153	2,3-bisphosphoglycerate-dependent phosphoglycerate mutase	Actinomyces sp. HMT 414	F0588	3	0	0	0	3	29.4	18.09
SEQF2745_01866	Maltokinase	Actinomyces sp. HMT 414	F0588	3	0	0	0	3	13.4	18.126
SEQF2573_02737	Fructose-bisphosphate aldolase class 1	Actinomyces dentalis	DSM 19115	3	0	0	0	3	11.1	18.112
SEQF2745_00190	18 kDa heat shock protein	Actinomyces sp. HMT 414	F0588	3	0	0	1	2	35.4	18.135
SEQF1648_01315	Glyceraldehyde-3-phosphate dehydrogenase	Corynebacterium matruchotii	ATCC 33806	2	0	0	1	1	6.9	11.883
SEQF1357_00573	Elongation factor Tu	Streptococcus pyogenes serotype M6	MGAS10394	2	0	0	0	2	6	12.052
SEQF1061_00960	Flagellar filament 33 kDa core protein	Treponema denticola	ATCC 35405	2	1	0	1	1	15.7	12.013
SEQF2738_00723	TonB-dependent receptor SusC	Tannerella forsythia	ATCC 43037	2	0	0	0	2	2.9	12.277
SEQF1641_01596	Pyruvate, phosphate dikinase	Finegoldia magna	ATCC 53516	2	0	0	0	2	4.3	11.947
SEQF1674_00209	Flagellin	Fretibacterium fastidiosum	SGP1	2	1	0	1	1	3	12.508
SEQF1674_01673	Glycine reductase complex component B subunits alpha and beta	Fretibacterium fastidiosum	SGP1	2	0	0	0	2	6.3	11.859
SEQF3097_00638	Methylmalonyl-CoA carboxyltransferase 12S subunit	Arachnia propionica	F0700	2	0	0	0	2	5	12.347
SEQF3097_00697	60 kDa chaperonin 2	Arachnia propionica	F0700	2	0	0	0	2	6.6	12.216
SEQF1678_00863	Phosphoenolpyruvate carboxykinase [GTP]	Arachnia propionica	F0230a	2	0	0	0	2	3.5	12.197
SEQF3097_01038	Phosphoglycerate kinase	Arachnia propionica	F0700	2	0	0	0	2	11.4	12.405
SEQF1701_02053	Fumarate hydratase class II	Actinomyces sp. HMT 448	F0400	2	0	0	1	1	7	15.092
SEQF3097_02074	Malate dehydrogenase	Arachnia propionica	F0700	2	0	0	0	2	12	12.195
SEQF3627_01097	Glyceraldehyde-3-phosphate dehydrogenase	Streptococcus mitis	BCC49	2	0	0	0	2	10.7	12.564
SEQF2356_00666	hypothetical protein	Porphyromonas gingivalis	F0570	2	0	0	0	2	7	11.932
SEQF2485_00518	ATP synthase subunit beta	Desulfobulbus sp. HMT 041	Dsb2	2	0	0	0	2	8.5	12.013
SEQF2705_00094	Pyrophosphate--fructose 6-phosphate 1-phosphotransferase	Actinomyces israelii	DSM 43320	2	0	0	1	1	7.1	12.479
SEQF2573_00071	Pyruvate kinase	Actinomyces dentalis	DSM 19115	2	0	0	0	2	8	12.159
SEQF2573_00116	Glucose-6-phosphate isomerase	Actinomyces dentalis	DSM 19115	2	0	0	0	2	5.6	11.892
SEQF2745_00288	Mannitol 2-dehydrogenase	Actinomyces sp. HMT 414	F0588	2	0	0	0	2	4.4	11.851
SEQF2573_01241	30S ribosomal protein S2	Actinomyces dentalis	DSM 19115	2	0	0	0	2	7.9	14.065
SEQF2745_02980	PPi-type phosphoenolpyruvate carboxykinase	Actinomyces sp. HMT 414	F0588	2	0	0	0	2	2.9	12.091
SEQF2745_01494	Dipeptidyl aminopeptidase BIII	Actinomyces sp. HMT 414	F0588	2	0	0	0	2	6.3	12.132
SEQF2745_01492	Formate acetyltransferase 1	Actinomyces sp. HMT 414	F0588	2	0	0	0	2	3.8	12.029
SEQF2705_01863	Glyceraldehyde-3-phosphate dehydrogenase	Actinomyces israelii	DSM 43320	2	0	0	0	2	39.2	52.305
SEQF2749_01012	hypothetical protein	Ottowia sp. HMT 894	W10237	2	2	0	0	0	3.7	13.166
SEQF2749_02021	DNA-binding protein Bv3F	Ottowia sp. HMT 894	W10237	2	2	0	0	0	21.6	12.218
SEQF2751_00601	Short-chain-enoyl-CoA hydratase	Olsenella sp. HMT 807	F0089	2	0	0	0	2	16.9	12.426
SEQF2751_00605	putative FAD-linked oxidoreductase	Olsenella sp. HMT 807	F0089	2	0	0	0	2	7.5	11.99
SEQF2751_00773	Fructose-bisphosphate aldolase	Olsenella sp. HMT 807	F0089	2	0	0	0	2	8.3	12.173
SEQF2751_01775	Phosphoenolpyruvate-protein phosphotransferase	Olsenella sp. HMT 807	F0089	2	0	0	0	2	8.5	12.362
SEQF2751_02695	Endo-1,4-beta-xylanase A	Olsenella sp. HMT 807	F0089	2	0	0	0	2	4.2	12.122
SEQF2793_00313	Taurine--pyruvate aminotransferase	Desulfovibrio fairfieldensis	CCUG 45958	2	0	0	0	2	3.5	12.205

## Sheet: Supplementary Table S6
Supplementary Table S6. Human protein groups identified in the calculus of modern patients (Warinner et al., 2014).
Protein ID	Protein name	Gene name	N. of razor + unique peptides					Sequence coverage (%)	Score
			Total	Z5	Z6	Z7	Z8
P02788	Lactotransferrin	LTF	26	22	14	2	0	45.8	323.31
P02452	Collagen alpha-1(I) chain	COL1A1	25	0	1	0	5	23.5	213.18
P0DUB6	Alpha-amylase 1A	AMY2A	17	12	11	4	6	45.4	323.31
P08123	Collagen alpha-2(I) chain	COL1A2	15	0	0	0	0	15.3	128.4
P68871	Hemoglobin subunit beta	HBB	14	0	0	14	5	95.2	194.85
P04264	Keratin, type II cytoskeletal 1	KRT1	12	0	1	0	3	20.5	90.525
P05109	Protein S100-A8	S100A8	12	11	8	10	5	77.4	143.73
P25311	Zinc-alpha-2-glycoprotein	AZGP1	12	12	2	0	0	51	137.95
P12273	Prolactin-inducible protein	PIP	11	11	7	3	1	76.7	258.16
Q6P5S2	Protein LEG1 homolog	LEG1	11	9	8	1	0	43.9	168.82
P01009	Alpha-1-antitrypsin	SERPINA1	10	8	2	9	3	29.5	106.78
P06702	Protein S100-A9	S100A9	10	8	6	9	6	83.3	292.65
P61626	Lysozyme C	LYZ	9	7	8	5	2	57.4	144.95
P01876	Immunoglobulin heavy constant alpha 1	IGHA1	8	6	6	0	0	30.9	138.14
P01857	Immunoglobulin heavy constant gamma 1	IGHG1	7	0	0	7	1	30.9	92.979
Q96DA0	Zymogen granule protein 16 homolog B	ZG16B	7	6	5	3	1	59.3	181.4
P01036	Cystatin-S	CST4	7	7	1	0	0	49.6	88.524
P04083	Annexin A1	ANXA1	6	6	0	1	0	21.1	117.53
P05164	Myeloperoxidase	MPO	6	1	0	4	3	11.7	53.844
P02679	Fibrinogen gamma chain	FGG	5	0	0	5	2	12.1	78.092
P02675	Fibrinogen beta chain	FGB	5	0	0	5	3	11.2	64.248
P69905	Hemoglobin subunit alpha	HBA1	5	0	0	5	3	42.3	45.785
P02647	Apolipoprotein A-I	APOA1	4	0	0	4	2	18.8	49.272
P01008	Antithrombin-III	SERPINC1	4	1	0	4	0	10.3	34.665
P02787	Serotransferrin	TF	4	0	0	4	0	8.3	51.244
P07602	Prosaposin	PSAP	4	1	0	4	1	9.4	43.297
P24158	Myeloblastin	PRTN3	4	4	1	3	1	25.6	42.822
P59666	Neutrophil defensin 3	DEFA3	4	4	4	4	3	20.2	71.123
P0DOY3	Immunoglobulin lambda constant 3	IGLC3	3	2	1	3	1	47.2	53.78
P01023	Alpha-2-macroglobulin	A2M	3	0	0	3	0	3.1	21.777
P01834	Immunoglobulin kappa constant	IGKC	3	3	2	3	1	47.7	108.78
P03973	Antileukoproteinase	SLPI	3	3	2	0	0	26.5	42.395
P08246	Neutrophil elastase	ELANE	3	0	2	1	0	13.1	17.632
P30740	Leukocyte elastase inhibitor	SERPINB1	3	3	0	1	0	21.9	23.9
P61769	Beta-2-microglobulin	B2M	3	3	0	0	0	32.8	39.171
Q14515	SPARC-like protein 1	SPARCL1	3	3	0	0	0	7.4	38.543
Q9HD89	Resistin	RETN	3	0	0	1	3	35.2	57.363
P01861	Immunoglobulin heavy constant gamma 4	IGHG4	2	1	0	2	1	17.2	22.505
P17213	Bactericidal permeability-increasing protein	BPI	2	1	0	1	1	13.3	26.172
Q6UWE0	E3 ubiquitin-protein ligase LRSAM1	LRSAM1	2	2	0	1	0	2.4	11.299
P23284	Peptidyl-prolyl cis-trans isomerase B	PPIB	2	2	1	0	0	14.9	13.81
Q9Y2E4	Disco-interacting protein 2 homolog C	DIP2C	2	0	1	0	1	2	11.789
P54108	Cysteine-rich secretory protein 3	CRISP3	2	1	2	0	0	8.7	56.792
O75594	Peptidoglycan recognition protein 1	PGLYRP1	2	0	0	2	0	19.9	119.52
P01011	Alpha-1-antichymotrypsin	SERPINA3	2	0	0	2	0	5.2	12.032
P01024	Complement C3	C3	2	0	0	2	0	1.9	12.308
P01037	Cystatin-SN	CST1	2	2	0	0	0	45.4	36.058
P02042	Hemoglobin subunit delta	HBD	2	0	0	2	0	55.8	16.399
P02671	Fibrinogen alpha chain	FGA	2	0	0	2	1	4.3	68.922
P06870	Kallikrein-1	KLK1	2	2	1	0	0	12.5	50.406
P08311	Cathepsin G	CTSG	2	0	1	2	2	6.7	12.833
P17900	Ganglioside GM2 activator	GM2A	2	0	0	2	0	16.1	25.665
P20160	Azurocidin	AZU1	2	2	2	0	1	7.2	15.8
P29508	Serpin B3	SERPINB3	2	2	0	1	0	6.8	17.803
P62805	Histone H4	H4C1	2	0	0	2	2	17.5	19.432
Q9BV23	Monoacylglycerol lipase ABHD6	ABHD6	2	0	1	0	1	8	11.371

## Sheet: Supplementary Table S7
Supplementary Table S7. Bacterial protein groups identified in the calculus of modern patients (Warinner et al., 2014).
Protein ID	Protein name	Taxonomy	Strain	N. of razor + unique peptides					Sequence coverage (%)	Score
				Total	Z5	Z6	Z7	Z8
SEQF1013_00339	Enolase	Corynebacterium matruchotii	ATCC 14266	8	6	4	1	1	28.7	51.445
SEQF1013_00801	Glyceraldehyde-3-phosphate dehydrogenase	Corynebacterium matruchotii	ATCC 14266	8	7	1	0	1	27.5	48.319
SEQF2745_00393	Elongation factor Tu	Actinomyces sp. HMT 414	F0588	8	5	8	0	4	33.8	49.062
SEQF2745_02299	Enolase	Actinomyces sp. HMT 414	F0588	7	3	2	3	5	27.1	46.262
SEQF3169_00800	Elongation factor Tu	Streptococcus mitis	NCTC 12261	7	2	7	0	1	26.6	42.823
SEQF3606_00925	Enolase	Streptococcus mitis	BCC15	6	3	3	0	0	24.2	41.598
SEQF1997_01710	Glyceraldehyde-3-phosphate dehydrogenase	Streptococcus cristatus clade 578	ATCC 51100	6	4	5	0	1	37	41.7
SEQF2385_02004	Glyceraldehyde-3-phosphate dehydrogenase 2	Actinomyces massiliensis	4401292	6	2	3	1	3	29	37.996
SEQF2573_02563	Phosphoenolpyruvate carboxykinase [GTP]	Actinomyces dentalis	DSM 19115	6	1	4	0	2	13.3	37.011
SEQF3097_01037	Glyceraldehyde-3-phosphate dehydrogenase 1	Arachnia propionica	F0700	5	1	4	1	0	29.6	30.254
SEQF2575_01992	Pyrophosphate--fructose 6-phosphate 1-phosphotransferase	Actinomyces gerencseriae	DSM 6844	5	4	2	1	3	12.5	30.638
SEQF2573_01924	1,4-alpha-glucan branching enzyme GlgB	Actinomyces dentalis	DSM 19115	5	4	1	0	2	13	30.101
SEQF2689_01965	Fructose-bisphosphate aldolase	Actinomyces viscosus	C505	5	1	4	0	5	22.3	32.208
SEQF1013_00928	Phosphoenolpyruvate-protein phosphotransferase	Corynebacterium matruchotii	ATCC 14266	4	0	4	0	0	10.7	23.917
SEQF1013_01791	Fructose-bisphosphate aldolase	Corynebacterium matruchotii	ATCC 14266	4	2	3	0	1	21.5	24.125
SEQF1648_02222	Elongation factor Tu	Corynebacterium matruchotii	ATCC 33806	4	2	1	1	2	24.2	27.141
SEQF1659_00233	Putative aldehyde dehydrogenase AldA	Neisseria oralis	F0314	4	2	2	0	0	8.6	24.506
SEQF2806_00053	L-lactate dehydrogenase 2	Actinomyces oris	T14V	4	1	2	1	1	20.4	24.268
SEQF2449_01086	CRP-like cAMP-activated global transcriptional regulator	Actinomyces johnsonii	F0542	4	3	2	0	1	39.1	23.494
SEQF3097_02259	Elongation factor Tu	Arachnia propionica	F0700	4	1	3	0	1	15	24.194
SEQF1901_00844	Elongation factor Tu	Rothia aeria	F0474	4	1	4	0	0	22.5	23.516
SEQF1903_01063	Trehalose import ATP-binding protein SugC	Actinomyces massiliensis	F0489	4	1	2	0	3	16.3	23.949
SEQF2385_00587	Phosphoglucomutase	Actinomyces massiliensis	4401292	4	0	3	0	2	13	24.889
SEQF2745_01238	Glyceraldehyde-3-phosphate dehydrogenase 2	Actinomyces sp. HMT 414	F0588	4	2	2	1	2	27.8	25.663
SEQF2705_00774	18 kDa heat shock protein	Actinomyces israelii	DSM 43320	4	2	0	0	2	38.1	24.278
SEQF1013_01087	Pyruvate kinase	Corynebacterium matruchotii	ATCC 14266	3	1	1	1	0	14.6	18.866
SEQF3062_00081	Phosphoenolpyruvate-protein phosphotransferase	Actinomyces sp. HMT 897	F0631	3	1	3	0	0	10.4	17.742
SEQF1847_00023	Phosphoglucomutase	Streptococcus sp. HMT 056	F0418	3	1	2	0	0	8.4	17.746
SEQF2738_00057	hypothetical protein	Tannerella forsythia	ATCC 43037	3	0	0	3	0	5.5	17.604
SEQF2745_00190	18 kDa heat shock protein	Actinomyces sp. HMT 414	F0588	3	3	0	0	1	42.2	18.365
SEQF2751_01083	Glyceraldehyde-3-phosphate dehydrogenase	Olsenella sp. HMT 807	F0089	3	0	1	0	3	14.1	18.22
SEQF1648_01316	Phosphoglycerate kinase	Corynebacterium matruchotii	ATCC 33806	2	2	1	0	0	8.4	11.953
SEQF1013_01661	Phosphoenolpyruvate carboxykinase [GTP]	Corynebacterium matruchotii	ATCC 14266	2	1	1	0	0	7.6	11.913
SEQF1064_01698	Lys-gingipain W83	Porphyromonas gingivalis	W83	2	0	0	2	1	1.6	12.144
SEQF1070_01988	Fructose-bisphosphate aldolase	Streptococcus sanguinis	SK36	2	0	2	0	0	14.7	11.82
SEQF1790_02240	Elongation factor Tu	Neisseria flavescens	SK114	2	0	2	0	0	12.3	12.498
SEQF3216_01925	TonB-dependent receptor P3	Porphyromonas gingivalis	3_3	2	0	0	0	2	2.6	14.182
SEQF3225_00263	hypothetical protein	Porphyromonas gingivalis	3A1	2	0	0	1	1	7.4	13.401
SEQF2581_02390	Glyceraldehyde-3-phosphate dehydrogenase	Leptotrichia hofstadii	DSM 21651	2	0	0	0	2	12.8	12.177
SEQF1604_01655	hypothetical protein	Cardiobacterium hominis	ATCC 15826	2	2	0	0	0	6.9	12.932
SEQF1648_00885	Chaperone protein DnaK	Corynebacterium matruchotii	ATCC 33806	2	1	0	1	0	5.9	12.145
SEQF1648_01317	Triosephosphate isomerase	Corynebacterium matruchotii	ATCC 33806	2	2	0	0	0	14.6	12.021
SEQF2449_02792	30S ribosomal protein S1	Actinomyces johnsonii	F0542	2	0	2	0	0	8.1	13.437
SEQF2806_00445	Elongation factor Tu	Actinomyces oris	T14V	2	1	2	0	1	23	12.864
SEQF2449_00189	Glucose-1-phosphate adenylyltransferase	Actinomyces johnsonii	F0542	2	1	1	0	0	7	12.489
SEQF1693_01025	50S ribosomal protein L7/L12	Actinomyces sp. HMT 171	F0337	2	1	1	0	0	20.2	11.925
SEQF2806_00684	Fructose-bisphosphate aldolase	Actinomyces oris	T14V	2	1	2	0	0	11.5	12.411
SEQF2594_01230	60 kDa chaperonin 1	Actinomyces timonensis	DSM 23838	2	2	0	0	0	6.9	11.82
SEQF3095_01402	Inosamine-phosphate amidinotransferase 1	Actinomyces sp. HMT 171	F0337	2	2	1	0	0	7.7	13.186
SEQF3650_00866	Glyceraldehyde-3-phosphate dehydrogenase	Streptococcus mitis	SM48	2	1	2	0	0	37	12.536
SEQF2745_00288	Mannitol 2-dehydrogenase	Actinomyces sp. HMT 414	F0588	2	0	2	0	0	7.1	12.659
SEQF2745_02681	Fine tangled pili major subunit	Actinomyces sp. HMT 414	F0588	2	1	0	0	2	15.6	12.799
SEQF2745_02636	CRP-like cAMP-activated global transcriptional regulator	Actinomyces sp. HMT 414	F0588	2	1	2	0	0	24.9	11.758
SEQF2745_01115	Alpha-maltose-1-phosphate synthase	Actinomyces sp. HMT 414	F0588	2	0	1	0	1	4.9	11.761
SEQF2745_03153	2,3-bisphosphoglycerate-dependent phosphoglycerate mutase	Actinomyces sp. HMT 414	F0588	2	0	2	0	0	21.6	11.951
SEQF2573_01881	Phosphoenolpyruvate carboxykinase [GTP]	Actinomyces dentalis	DSM 19115	2	0	1	0	2	4.6	12.31
SEQF2745_00241	NADP-specific glutamate dehydrogenase	Actinomyces sp. HMT 414	F0588	2	0	2	0	0	9.4	11.969
SEQF2705_01863	Glyceraldehyde-3-phosphate dehydrogenase	Actinomyces israelii	DSM 43320	2	1	0	0	2	26	11.943
SEQF2705_02721	L-lactate dehydrogenase 2	Actinomyces israelii	DSM 43320	2	0	1	1	1	9.3	11.848
SEQF2705_03271	Enolase	Actinomyces israelii	DSM 43320	2	0	2	0	0	25.9	12.48
SEQF2745_01205	Pyruvate kinase	Actinomyces sp. HMT 414	F0588	2	0	2	0	0	7.3	12.656
SEQF2751_00615	Formate acetyltransferase	Olsenella sp. HMT 807	F0089	2	0	1	0	2	2.9	12.965
SEQF2751_01024	Metalloregulation DNA-binding stress protein	Olsenella sp. HMT 807	F0089	2	1	0	0	1	26.6	11.947
SEQF3145_00537	1,4-alpha-glucan branching enzyme GlgB	Actinomyces oricola	R5292	2	0	1	0	1	9.4	13.643
